# Supplementary material for: Bio-Inspired Microstructural Engineering of Polyurethane Foams with Luffa Fibers for Synergistic Optimization of Ergonomic Support and Hygrothermal Comfort
Source: Polymers (Basel). 2026 Jan 25;18(3):320. doi: 10.3390/polym18030320 (PMC12899512; doi:10.3390/polym18030320)
Supplement: Supplementary file 1 [file polymers-18-00320-s001.zip]

Archive with 1 entries (1 files):
- polymers-4072652-supplementary.pdf
